# Supplementary material for: Modulation of Reoviral Cytolysis (II): Cellular Stemness
Source: Viruses. 2023 Jun 29;15(7):1473. doi: 10.3390/v15071473 (PMC10386201; doi:10.3390/v15071473)
Supplement: Supplementary file 1 [file viruses-15-01473-s001.zip]

Archive with 1 entries (1 files):
- viruses-2461661-supplementary.pdf
